# Supplementary material for: Stretchable, Adhesive, and Biocompatible Hydrogel Based on Iron–Dopamine Complexes
Source: Polymers (Basel). 2023 Nov 10;15(22):4378. doi: 10.3390/polym15224378 (PMC10674470; doi:10.3390/polym15224378)
Supplement: Supplementary file 1 [file polymers-15-04378-s001.zip]

Archive with 2 entries (2 files):
- polymers-2614825 - Video S1.zip
- polymers-2614825-supplementary.pdf
